# Supplementary material for: Lysimachia fanii, a new species of Primulaceae from limestone area of Guangxi, China
Source: PhytoKeys. 2019 Aug 29;130:75–84. doi: 10.3897/phytokeys.130.34655 (PMC6728382; doi:10.3897/phytokeys.130.34655)
Supplement: XML Treatment for Lysimachia fanii [file phytokeys.130.34655-treatment1.xml]

<!DOCTYPE tp:taxon-treatment
  PUBLIC "-//TaxonX//DTD Taxonomic Treatment Publishing DTD v0 20100105//EN" "tax-treatment-NSO.dtd">
<tp:taxon-treatment xmlns:tp="http://www.plazi.org/taxpub"><tp:treatment-meta><kwd-group><label>Taxon classification</label><kwd><named-content xmlns:xlink="http://www.w3.org/1999/xlink" content-type="kingdom">Plantae</named-content></kwd><kwd><named-content xmlns:xlink="http://www.w3.org/1999/xlink" content-type="order">Ericales</named-content></kwd><kwd><named-content xmlns:xlink="http://www.w3.org/1999/xlink" content-type="family">Primulaceae</named-content></kwd></kwd-group><mixed-citation publication-type="journal"><person-group><name><surname>Huang</surname><given-names>Yun-Feng</given-names></name><name><surname>Dong</surname><given-names>Li-Na</given-names></name><name><surname>Xu</surname><given-names>Wei-Bin</given-names></name></person-group><article-title><italic><tp:taxon-name><tp:taxon-name-part taxon-name-part-type="genus" reg="Lysimachia">Lysimachia</tp:taxon-name-part> <tp:taxon-name-part taxon-name-part-type="species" reg="fanii">fanii</tp:taxon-name-part></tp:taxon-name></italic>, a new species of <tp:taxon-name><tp:taxon-name-part taxon-name-part-type="family">Primulaceae</tp:taxon-name-part></tp:taxon-name> from limestone area of Guangxi, China</article-title><source>PhytoKeys</source><day>29</day><month>8</month><year>2019</year><volume>130</volume><fpage>75</fpage><lpage>84</lpage><pub-id pub-id-type="doi">10.3897/phytokeys.130.34655</pub-id></mixed-citation></tp:treatment-meta><tp:nomenclature><tp:taxon-name><object-id xmlns:xlink="http://www.w3.org/1999/xlink" content-type="arpha" xlink:type="simple">AB9F876A4ABB544C960517FADA444ECD</object-id>
              <tp:taxon-name-part taxon-name-part-type="genus" reg="Lysimachia">Lysimachia</tp:taxon-name-part>
              <tp:taxon-name-part taxon-name-part-type="species" reg="fanii">fanii</tp:taxon-name-part>
              <object-id xmlns:xlink="http://www.w3.org/1999/xlink" content-type="ipni" xlink:type="simple">urn:lsid:ipni.org:names:60479343-2</object-id>
            </tp:taxon-name><tp:taxon-authority>Y.Feng Huang, W.B.Xu &amp; L.N.Dong</tp:taxon-authority><tp:taxon-status xmlns:xlink="http://www.w3.org/1999/xlink" xlink:type="simple">sp. nov.</tp:taxon-status><xref ref-type="fig" rid="F2">Figs 2</xref><xref ref-type="fig" rid="F3">, 3</xref></tp:nomenclature><tp:treatment-sec sec-type="material" id="SECID0E2AAG"><title>Type.</title><p>CHINA. Guangxi Zhuangzu Autonomous Region: Liucheng County, Taiping Town, <named-content xmlns:xlink="http://www.w3.org/1999/xlink" content-type="dwc:verbatimCoordinates" xlink:type="simple"><named-content content-type="geo-json" specific-use="{&#34;type&#34;:&#34;Point&#34;,&#34;coordinates&#34;:[109.488889,23.713889]}" id="NCID0EEBAG" xlink:type="simple">23°42'50"N, 109°29'20"E</named-content></named-content>, 320 m a.s.l., 21 May 2018, flowering, <italic>L.Y. Fan et al. FLY2018001</italic> (holotype, GXMI!; isotypes, IBK!, GXMI!).</p></tp:treatment-sec><tp:treatment-sec sec-type="diagnosis" id="SECID0ELBAG"><title>Diagnosis.</title><p><italic><tp:taxon-name><tp:taxon-name-part taxon-name-part-type="genus" reg="Lysimachia">Lysimachia</tp:taxon-name-part> <tp:taxon-name-part taxon-name-part-type="species" reg="fanii">fanii</tp:taxon-name-part></tp:taxon-name></italic> differs from congeneric species in subgen. <tp:taxon-name><tp:taxon-name-part taxon-name-part-type="genus" reg="Lysimachia"/><tp:taxon-name-part taxon-name-part-type="subgenus" reg="Idiophyton">Idiophyton</tp:taxon-name-part></tp:taxon-name> mainly by the habit being nearly rosulate, leaves congested at the apex of the rhizome, leaf blades spatulate to narrowly oblanceolate and flowers being solitary.</p><fig id="F2" position="float" orientation="portrait"><object-id xmlns:xlink="http://www.w3.org/1999/xlink" content-type="doi" xlink:type="simple">10.3897/phytokeys.130.34655.figure2</object-id><object-id xmlns:xlink="http://www.w3.org/1999/xlink" content-type="arpha" xlink:type="simple">E21031A8FC855C3C9AAA1C24E6916854</object-id><label>Figure 2.</label><caption><p><italic><tp:taxon-name><tp:taxon-name-part taxon-name-part-type="genus" reg="Lysimachia">Lysimachia</tp:taxon-name-part> <tp:taxon-name-part taxon-name-part-type="species" reg="fanii">fanii</tp:taxon-name-part></tp:taxon-name></italic>. <bold>A</bold> Habit <bold>B</bold> flower, frontal view <bold>C</bold> flower, back view (showing six calyx lobes) <bold>D</bold> corolla opened showing stamens <bold>E</bold> calyx and pistil <bold>F</bold> capsule. (Drawn by X.C. Qu from the holotype).</p></caption><graphic xmlns:xlink="http://www.w3.org/1999/xlink" xlink:href="phytokeys-130-075-g002.jpg" position="float" orientation="portrait" xlink:type="simple" id="oo_327634.jpg"><uri content-type="original_file" xlink:type="simple">https://binary.pensoft.net/fig/327634</uri></graphic></fig><fig id="F3" position="float" orientation="portrait"><object-id xmlns:xlink="http://www.w3.org/1999/xlink" content-type="doi" xlink:type="simple">10.3897/phytokeys.130.34655.figure3</object-id><object-id xmlns:xlink="http://www.w3.org/1999/xlink" content-type="arpha" xlink:type="simple">0FC1EC9CFE915A859D2A852E6270090F</object-id><label>Figure 3.</label><caption><p><italic><tp:taxon-name><tp:taxon-name-part taxon-name-part-type="genus" reg="Lysimachia">Lysimachia</tp:taxon-name-part> <tp:taxon-name-part taxon-name-part-type="species" reg="fanii">fanii</tp:taxon-name-part></tp:taxon-name></italic>. <bold>A</bold> Habitat <bold>B</bold> habit <bold>C</bold> flower, frontal view <bold>D</bold> flower, back view <bold>E</bold> flower, lateral view <bold>F</bold> stamens.</p></caption><graphic xmlns:xlink="http://www.w3.org/1999/xlink" xlink:href="phytokeys-130-075-g003.jpg" position="float" orientation="portrait" xlink:type="simple" id="oo_327635.jpg"><uri content-type="original_file" xlink:type="simple">https://binary.pensoft.net/fig/327635</uri></graphic></fig></tp:treatment-sec><tp:treatment-sec sec-type="description" id="SECID0ENEAG"><title>Description.</title><p>Herbaceous perennial, glabrous. Rhizome subterete, 6–8 cm long, 4–6 mm in diameter, branched at the apex of the rhizome. Leaves papery, thickly papery to thinly leathery when dry, spirally arranged, congested at the apex of the rhizome, ± forming a rosette, subsessile, spatulate to narrowly oblanceolate, 6–21 × 0.6–2.0 cm, tapering towards the base, apex acute to obtuse, glabrous adaxially, glandular abaxially, veins invisible on both sides. Flowers solitary, axillary. Pedicel 3.0–6.0 cm long, ca. 1 mm in diameter, densely glandular. Calyx lobes lanceolate, 5–6 × ca. 3 mm, 5 (rarely 6), separate to near the base, apex acuminate, glabrous inside, glandular outside. Corolla yellow, deeply parted, tube 0.5–1.0 mm; lobes broadly ovate, 7.0 × 6.0 mm, apex obtuse, glabrous on both sides. Filaments ca. 1.5 mm long, lower 0.5 mm connate into a tube; anthers 3–3.5 mm long, ca. 1 mm in diameter, basifixed, opening by apical pores. Ovary globose, ca. 1 mm in diameter; style 2.8 mm long, slightly shorter than stamens. Capsule globose, 3.5–4 mm in diameter.</p></tp:treatment-sec><tp:treatment-sec sec-type="phenology" id="SECID0ESEAG"><title>Phenology.</title><p>Flowering from May to June.</p></tp:treatment-sec><tp:treatment-sec sec-type="etymology" id="SECID0EXEAG"><title>Etymology.</title><p>The new species is named after Mr. Li-Yong Fan, who first discovered and collected this rare species.</p></tp:treatment-sec><tp:treatment-sec sec-type="distribution" id="SECID0E3EAG"><title>Distribution and habitat.</title><p><italic><tp:taxon-name><tp:taxon-name-part taxon-name-part-type="genus" reg="Lysimachia">Lysimachia</tp:taxon-name-part> <tp:taxon-name-part taxon-name-part-type="species" reg="fanii">fanii</tp:taxon-name-part></tp:taxon-name></italic> is known only from the type locality in Taiping Town, Liucheng County, Guangxi Zhuangzu Autonomous Region, China (Fig. <xref ref-type="fig" rid="F4">4</xref>). It grows on moist limestone rock surfaces at the entrance to caves.</p><fig id="F4" position="float" orientation="portrait"><object-id xmlns:xlink="http://www.w3.org/1999/xlink" content-type="doi" xlink:type="simple">10.3897/phytokeys.130.34655.figure4</object-id><object-id xmlns:xlink="http://www.w3.org/1999/xlink" content-type="arpha" xlink:type="simple">DF6F51BE459F51C8857AEC0E29F72D9C</object-id><label>Figure 4.</label><caption><p>The distribution of <italic><tp:taxon-name><tp:taxon-name-part taxon-name-part-type="genus" reg="Lysimachia">Lysimachia</tp:taxon-name-part> <tp:taxon-name-part taxon-name-part-type="species" reg="fanii">fanii</tp:taxon-name-part></tp:taxon-name></italic> in Guangxi, China.</p></caption><graphic xmlns:xlink="http://www.w3.org/1999/xlink" xlink:href="phytokeys-130-075-g004.jpg" position="float" orientation="portrait" xlink:type="simple" id="oo_327636.jpg"><uri content-type="original_file" xlink:type="simple">https://binary.pensoft.net/fig/327636</uri></graphic></fig></tp:treatment-sec><tp:treatment-sec sec-type="material" id="SECID0EJGAG"><title>Additional specimens examined.</title><p>CHINA. <bold>Guangxi</bold>: Liucheng County, Taiping Town. 320 m a.s.l., 21 May 2018, <italic>L.Y. Fan et al. FLY2018002</italic> (IBK, GXMI).</p></tp:treatment-sec><tp:treatment-sec sec-type="Taxonomic notes" id="SECID0ETGAG"><title>Taxonomic notes.</title><p>Based on the molecular phylogeny, <italic><tp:taxon-name><tp:taxon-name-part taxon-name-part-type="genus" reg="Lysimachia">L.</tp:taxon-name-part> <tp:taxon-name-part taxon-name-part-type="species" reg="fanii">fanii</tp:taxon-name-part></tp:taxon-name></italic> belongs to subgenus <tp:taxon-name><tp:taxon-name-part taxon-name-part-type="genus" reg="Lysimachia"/><tp:taxon-name-part taxon-name-part-type="subgenus" reg="Idiophyton">Idiophyton</tp:taxon-name-part></tp:taxon-name>, that is also supported by the morphological characters of basifixed anthers, short filaments and anthers open by apical pores. <italic><tp:taxon-name><tp:taxon-name-part taxon-name-part-type="genus" reg="Lysimachia">L.</tp:taxon-name-part> <tp:taxon-name-part taxon-name-part-type="species" reg="fanii">fanii</tp:taxon-name-part></tp:taxon-name></italic> is morphologically similar to <italic><tp:taxon-name><tp:taxon-name-part taxon-name-part-type="genus" reg="Lysimachia">L.</tp:taxon-name-part> <tp:taxon-name-part taxon-name-part-type="species" reg="verbascifolia">verbascifolia</tp:taxon-name-part></tp:taxon-name></italic> C.M.Hu &amp; L.K.Phan that is endemic to limestone areas in Vietnam (<xref ref-type="bibr" rid="B14">Phan and Hu 2011</xref>), but can be easily distinguished by its spatulate to narrowly oblanceolate leaf blade and glabrous adaxially and glandular abaxially. <italic><tp:taxon-name><tp:taxon-name-part taxon-name-part-type="genus" reg="Lysimachia">L.</tp:taxon-name-part> <tp:taxon-name-part taxon-name-part-type="species" reg="fanii">fanii</tp:taxon-name-part></tp:taxon-name></italic> and <italic><tp:taxon-name><tp:taxon-name-part taxon-name-part-type="genus" reg="Lysimachia">L.</tp:taxon-name-part> <tp:taxon-name-part taxon-name-part-type="species" reg="alpestris">alpestris</tp:taxon-name-part></tp:taxon-name></italic> Champ. ex Benth. resemble each other in having congested leaves and spatulate to narrowly oblanceolate leaf blades and invisible veins and solitary inflorescences but <italic><tp:taxon-name><tp:taxon-name-part taxon-name-part-type="genus" reg="Lysimachia">L.</tp:taxon-name-part> <tp:taxon-name-part taxon-name-part-type="species" reg="fanii">fanii</tp:taxon-name-part></tp:taxon-name></italic> differs from <italic><tp:taxon-name><tp:taxon-name-part taxon-name-part-type="genus" reg="Lysimachia">L.</tp:taxon-name-part> <tp:taxon-name-part taxon-name-part-type="species" reg="alpestris">alpestris</tp:taxon-name-part></tp:taxon-name></italic> by its rhizome which is branched at the apex without stolons from the base, leaf blade glabrous adaxially and glandular abaxially, basifixed anthers which open by apical pores. <italic><tp:taxon-name><tp:taxon-name-part taxon-name-part-type="genus" reg="Lysimachia">L.</tp:taxon-name-part> <tp:taxon-name-part taxon-name-part-type="species" reg="fanii">fanii</tp:taxon-name-part></tp:taxon-name></italic> is also similar to <italic><tp:taxon-name><tp:taxon-name-part taxon-name-part-type="genus" reg="Lysimachia">L.</tp:taxon-name-part> <tp:taxon-name-part taxon-name-part-type="species" reg="rupestris">rupestris</tp:taxon-name-part></tp:taxon-name></italic> F.H.Chen &amp; C.M.Hu from limestone areas distributed in south-western China and northern Vietnam (<xref ref-type="bibr" rid="B18">Tong et al. 2017</xref>), but it can be distinguished from the latter by its rhizome which is branched at the apex and without stolons from the base, leaf blade spatulate to narrowly oblanceolate and glabrous adaxially, lateral veins invisible on both sides. A comparison of the main characters of the four species is shown in Table <xref ref-type="table" rid="T2">2</xref>.</p><table-wrap id="T2" position="float" orientation="portrait"><label>Table 2.</label><caption><p>Comparison of characters amongst <italic><tp:taxon-name><tp:taxon-name-part taxon-name-part-type="genus" reg="Lysimachia">Lysimachia</tp:taxon-name-part> <tp:taxon-name-part taxon-name-part-type="species" reg="fanii">fanii</tp:taxon-name-part></tp:taxon-name></italic>, <italic><tp:taxon-name><tp:taxon-name-part taxon-name-part-type="genus" reg="Lysimachia">L.</tp:taxon-name-part> <tp:taxon-name-part taxon-name-part-type="species" reg="verbascifolia">verbascifolia</tp:taxon-name-part></tp:taxon-name></italic>, <italic><tp:taxon-name><tp:taxon-name-part taxon-name-part-type="genus" reg="Lysimachia">L.</tp:taxon-name-part> <tp:taxon-name-part taxon-name-part-type="species" reg="rupestris">rupestris</tp:taxon-name-part></tp:taxon-name></italic> and <italic><tp:taxon-name><tp:taxon-name-part taxon-name-part-type="genus" reg="Lysimachia">L.</tp:taxon-name-part> <tp:taxon-name-part taxon-name-part-type="species" reg="alpestris">alpestris</tp:taxon-name-part></tp:taxon-name></italic>.</p></caption><table id="TID0E1OAG" rules="all"><tbody><tr><td rowspan="1" colspan="1">
                      <bold>Morphological traits</bold>
                    </td><td rowspan="1" colspan="1">
                      <bold><italic><tp:taxon-name><tp:taxon-name-part taxon-name-part-type="genus" reg="Lysimachia">L.</tp:taxon-name-part> <tp:taxon-name-part taxon-name-part-type="species" reg="fanii">fanii</tp:taxon-name-part></tp:taxon-name></italic></bold>
                    </td><td rowspan="1" colspan="1">
                      <bold><italic><tp:taxon-name><tp:taxon-name-part taxon-name-part-type="genus" reg="Lysimachia">L.</tp:taxon-name-part> <tp:taxon-name-part taxon-name-part-type="species" reg="verbascifolia">verbascifolia</tp:taxon-name-part></tp:taxon-name></italic></bold>
                    </td><td rowspan="1" colspan="1">
                      <bold><italic><tp:taxon-name><tp:taxon-name-part taxon-name-part-type="genus" reg="Lysimachia">L.</tp:taxon-name-part> <tp:taxon-name-part taxon-name-part-type="species" reg="rupestris">rupestris</tp:taxon-name-part></tp:taxon-name></italic></bold>
                    </td><td rowspan="1" colspan="1">
                      <bold><italic><tp:taxon-name><tp:taxon-name-part taxon-name-part-type="genus" reg="Lysimachia">L.</tp:taxon-name-part> <tp:taxon-name-part taxon-name-part-type="species" reg="alpestris">alpestris</tp:taxon-name-part></tp:taxon-name></italic></bold>
                    </td></tr><tr><td rowspan="1" colspan="1">Rhizome</td><td rowspan="1" colspan="1">6–8 cm long, branched at the apex</td><td rowspan="1" colspan="1">4–10 cm long, geniculate at the base</td><td rowspan="1" colspan="1">2–5 cm long, with stolons from the base</td><td rowspan="1" colspan="1">1–4 cm long, with stolons from the base</td></tr><tr><td rowspan="1" colspan="1">Leaf blade</td><td rowspan="1" colspan="1">spatulate to narrowly oblanceolate, 6–21 × 0.6–2.0 cm</td><td rowspan="1" colspan="1">elliptic to broadly elliptic, 7–17 × 3.5–8.0 cm</td><td rowspan="1" colspan="1">elliptic-oblance-olate, 3–6.5 × 1.2–2.2 cm</td><td rowspan="1" colspan="1">spatulate to narrowly oblanceolate, 3–6 × 0.6–1.5 cm</td></tr><tr><td rowspan="1" colspan="1">Leaf indumentum</td><td rowspan="1" colspan="1">glabrous adaxially, glandular abaxially</td><td rowspan="1" colspan="1">greyish villous on both sides</td><td rowspan="1" colspan="1">minutely glandular on both sides</td><td rowspan="1" colspan="1">dense long coarse greyish hairs on both sides</td></tr><tr><td rowspan="1" colspan="1">Lateral veins</td><td rowspan="1" colspan="1">invisible on both sides</td><td rowspan="1" colspan="1">obvious, densely greyish villous</td><td rowspan="1" colspan="1">prominent abaxially</td><td rowspan="1" colspan="1">invisible on both sides</td></tr><tr><td rowspan="1" colspan="1">Inflorescence</td><td rowspan="1" colspan="1">flowers solitary</td><td rowspan="1" colspan="1">subumbellate</td><td rowspan="1" colspan="1">flowers solitary</td><td rowspan="1" colspan="1">flowers solitary</td></tr><tr><td rowspan="1" colspan="1">Corolla</td><td rowspan="1" colspan="1">yellow, deeply parted, tube 0.5–1.0 mm</td><td rowspan="1" colspan="1">pale yellow, divided nearly to the base</td><td rowspan="1" colspan="1">yellow, divided nearly to the base</td><td rowspan="1" colspan="1">yellow, deeply parted, tube 1–1.5 mm</td></tr><tr><td rowspan="1" colspan="1">Filaments</td><td rowspan="1" colspan="1">ca. 1.5 mm long, lower 0.5 mm connate into a tube</td><td rowspan="1" colspan="1">ca. 3 mm long, connate basally into a ring</td><td rowspan="1" colspan="1">ca. 1 mm long, connate basally into a ring</td><td rowspan="1" colspan="1">ca. 3 mm long, lower 1.5 mm connate into a tube</td></tr><tr><td rowspan="1" colspan="1">Anthers</td><td rowspan="1" colspan="1">3-3.5 mm long, basifixed, opening by apical pores</td><td rowspan="1" colspan="1">ca. 5 mm long, basifixed, opening by apical pores</td><td rowspan="1" colspan="1">4–5 mm long, basifixed, opening by apical pores</td><td rowspan="1" colspan="1">ca. 2 mm long, dorsifixed, opening by lateral slits</td></tr><tr><td rowspan="1" colspan="1">Flower</td><td rowspan="1" colspan="1">May to June</td><td rowspan="1" colspan="1">June to October</td><td rowspan="1" colspan="1">April to May</td><td rowspan="1" colspan="1">April</td></tr></tbody></table></table-wrap></tp:treatment-sec><ref-list><ref id="B14"><mixed-citation xmlns:xlink="http://www.w3.org/1999/xlink" xlink:type="simple"><person-group><name name-style="western"><surname>Phan</surname><given-names>KL</given-names></name><name name-style="western"><surname>Hu</surname><given-names>CM</given-names></name></person-group> (<year>2011</year>) <article-title><italic><tp:taxon-name><tp:taxon-name-part taxon-name-part-type="genus">Lysimachia</tp:taxon-name-part> <tp:taxon-name-part taxon-name-part-type="species">vietnamensis</tp:taxon-name-part></tp:taxon-name></italic> and <italic><tp:taxon-name><tp:taxon-name-part taxon-name-part-type="genus">L.</tp:taxon-name-part> <tp:taxon-name-part taxon-name-part-type="species">verbascifolia</tp:taxon-name-part></tp:taxon-name></italic> spp. nov. (<tp:taxon-name><tp:taxon-name-part taxon-name-part-type="family">Primulaceae</tp:taxon-name-part></tp:taxon-name>) from Vietnam.</article-title><source>Nordic Journal of Botany</source><volume>29</volume>(<issue>5</issue>): <fpage>601</fpage>–<lpage>604</lpage>. <ext-link xlink:type="simple" ext-link-type="doi" xlink:href="10.1111/j.1756-1051.2011.01174.x">https://doi.org/10.1111/j.1756-1051.2011.01174.x</ext-link></mixed-citation></ref><ref id="B18"><mixed-citation xmlns:xlink="http://www.w3.org/1999/xlink" xlink:type="simple"><person-group><name name-style="western"><surname>Tong</surname><given-names>YH</given-names></name><name name-style="western"><surname>Xia</surname><given-names>NH</given-names></name><name name-style="western"><surname>Lam</surname><given-names>LV</given-names></name></person-group> (<year>2017</year>) <article-title><italic><tp:taxon-name><tp:taxon-name-part taxon-name-part-type="genus">Lysimachia</tp:taxon-name-part> <tp:taxon-name-part taxon-name-part-type="species">rupestris</tp:taxon-name-part></tp:taxon-name></italic> F.H.Chen &amp; C.M.Hu (<tp:taxon-name><tp:taxon-name-part taxon-name-part-type="family">Primulaceae</tp:taxon-name-part></tp:taxon-name>): A new record for the flora of Vietnam and reconsideration of its taxonomical position.</article-title><source>Adansonia</source><volume>39</volume>(<issue>2</issue>): <fpage>125</fpage>–<lpage>128</lpage>. <ext-link xlink:type="simple" ext-link-type="doi" xlink:href="10.5252/a2017n2a3">https://doi.org/10.5252/a2017n2a3</ext-link></mixed-citation></ref></ref-list></tp:taxon-treatment>
